# Supplementary material for: Comparative Physiological, Proteomic, and Metabolomic Insights into a Promising Low-Pruning Mulberry Cultivar for Silkworm Rearing
Source: Int J Mol Sci. 2024 Dec 16;25(24):13483. doi: 10.3390/ijms252413483 (PMC11678587; doi:10.3390/ijms252413483)
Supplement: Supplementary file 1 [file ijms-25-13483-s001.zip]

Archive with 1 entries (1 files):
- ijms-3336395-supplementary.xlsx
