# Supplementary material for: Comparative Physiological, Proteomic, and Metabolomic Insights into a Promising Low-Pruning Mulberry Cultivar for Silkworm Rearing
Source: Int J Mol Sci. 2024 Dec 16;25(24):13483. doi: 10.3390/ijms252413483 (PMC11678587; doi:10.3390/ijms252413483)
Supplement: Supplementary file 1 [file ijms-25-13483-s001.zip › ijms-3336395-supplementary.xlsx]

## Sheet: Table S1
Table S1. Comparison of the top 20 up and down DEPs in hthe leaves of low-pruning ZJ1 and high-pruning N14.
NO	Protein ID	Description	Mass (kDa)	DEP ratio	Pvalue
1	L484_016252.p01	putative LRR receptor-like serine/threonine-protein kinase	122.04	4.90±0.96	＜0.01
2	L484_009158.p01	hypothetical protein L484_009158	42.07	4.75±2.42	＜0.01
3	L484_025518.p01	hypothetical protein L484_025518	6.62	4.52±3.92	＜0.01
4	L484_008658.p01	putative carboxylesterase 17	35.57	4.14±1.54	＜0.01
5	L484_006845.p01	SOK1 kinase belonging to the STE20/SPS1/GC kinase family	133.3	3.96±3.81	0.029
6	L484_010467.p01	Pectinesterase PPME1	39.73	3.54±2.33	＜0.01
7	L484_004665.p01	Very-long-chain 3-ketoacyl-CoA synthase	58.95	3.49±1.30	＜0.01
8	L484_006080.p01	Non-specific lipid-transfer protein	12.54	3.35±0.54	＜0.01
9	L484_018400.p01	G-type lectin S-receptor-like serine/threonine-protein kinase RLK1	77.65	3.29±1.76	＜0.01
10	L484_020233.p01	Molecular chaperone (small heat-shock protein Hsp26/Hsp42)	43.03	3.25±1.97	0.024
11	L484_011316.p01	uncharacterized protein LOC107423229	92.09	3.14±1.39	＜0.01
12	L484_000874.p01	Bifunctional phosphatase IMPL2	35.5	3.13±1.88	0.043
13	L484_019160.p01	40S ribosomal protein S14	23.46	3.05±1.38	＜0.01
14	L484_000618.p01	hypothetical protein L484_000618	56.56	2.93±2.32	0.018
15	L484_015565.p01	putative envelope ADP,ATP carrier protein	37.56	2.91±1.56	＜0.01
16	L484_009838.p01	GDSL esterase/lipase	46.53	2.87±1.48	＜0.01
17	L484_011169.p01	hypothetical protein L484_011169	56.93	2.85±1.43	0.011
18	L484_001843.p01	hypothetical protein L484_001843	53.57	2.63±1.04	＜0.01
19	L484_028083.p01	hypothetical protein L484_028083	19.06	2.62±1.66	＜0.01
20	L484_006061.p01	hypothetical protein L484_006061	61.59	2.62±1.06	＜0.01
21	L484_010647.p01	hypothetical protein L484_010647	26.04	0.25±0.22	＜0.01
22	L484_002073.p01	Ferredoxin--NADP reductase, embryo isozyme	32.99	0.27±0.06	＜0.01
23	L484_010094.p01	hypothetical protein L484_010094	98.34	0.32±0.16	＜0.01
24	L484_025607.p01	Transcriptional corepressor LEUNIG	94.06	0.32±0.27	＜0.01
25	L484_015753.p01	hypothetical protein L484_015753	33.55	0.34±0.19	＜0.01
26	L484_016168.p01	MLP-like protein 329	17.3	0.36±0.04	＜0.01
27	L484_026128.p01	Aspartic proteinase	53.8	0.43±0.16	＜0.01
28	L484_002255.p01	putative acetyltransferase	51.59	0.43±0.13	＜0.01
29	L484_006343.p01	hypothetical protein L484_006343	13.79	0.43±0.16	＜0.01
30	L484_016169.p01	MLP-like protein 328	17.11	0.44±0.28	＜0.01
31	L484_009626.p01	8-hydroxyquercetin 8-O-methyltransferase	13.07	0.44±0.29	＜0.01
32	L484_019098.p01	Patatin group A-3	65.17	0.45±0.22	＜0.01
33	L484_015337.p01	hypothetical protein L484_015337	16.23	0.47±0.06	＜0.01
34	L484_024573.p01	Wound-induced protein WIN2	23.15	0.48±0.08	＜0.01
35	L484_023665.p01	putative glutathione S-transferase	25.63	0.48±0.12	＜0.01
36	L484_024568.p01	Pathogenesis-related protein P2	16.02	0.49±0.28	＜0.01
37	L484_004833.p01	Endoglucanase 11	59.08	0.49±0.15	＜0.01
38	L484_021942.p01	Bifunctional dihydroflavonol 4-reductase/flavanone 4-reductase	37.97	0.52±0.12	＜0.01
39	L484_012127.p01	Polyphenol oxidase	66.18	0.52±0.18	＜0.01
40	L484_016709.p01	hypothetical protein L484_016709	22.03	0.52±0.18	＜0.01

## Sheet: Table S2
Table S2. Top 20 up- and down-DEMs in the low-pruning ZJ1 mulberry leaves compared with those of high-pruning N14
NO	Metabolite ID	Formula	Molecular Weight	DEM ratio	Pvalue
Postive ion
1	8.921_653.32171	C39 H50 N3 P3	653.32	320.52	＜0.01
2	9.162_662.31102	C38 H43 N6 O3 P	662.31	214.14	＜0.01
3	8.271_578.31426	C21 H52 N6 O6 P2 S	578.31	211.8	＜0.01
4	9.186_687.30542	C40 H41 N5 O6	687.31	109.54	＜0.01
5	8.953_648.29508	C40 H47 N2 P3	648.3	104.49	＜0.01
6	9.186_667.33735	C38 H45 N5 O6	667.34	100.71	＜0.01
7	1.156_147.10095	C5 H13 N3 O2	147.1	95.84	＜0.01
8	9.371_701.32127	C39 H48 N3 O7 P	701.32	95.02	＜0.01
9	7.403_594.30945	C28 H47 N6 O4 P S	594.31	89.52	＜0.01
10	9.104_633.35271	C33 H52 N3 O7 P	633.35	81.51	＜0.01
11	5.266_821.33229	C37 H51 N5 O16	821.33	81.05	＜0.01
12	9.016_594.34225	C33 H46 N4 O6	594.34	79.56	＜0.01
13	8.48_699.32677	C40 H52 N3 O2 P3	699.33	73.2	＜0.01
14	6.051_565.14356	C24 H28 N3 O11 P	565.14	56.42	＜0.01
15	8.251_580.32660	C31 H45 N6 O3 P	580.33	55.48	＜0.01
16	1.12_173.08008	C6 H11 N3 O3	173.08	53.77	＜0.01
17	3.797_937.27119	C38 H58 N3 O16 P3 S	937.27	51.04	＜0.01
18	7.836_298.16536	/	298.17	50.45	＜0.01
19	8.025_596.32134	C29 H48 N4 O7 S	596.32	49.89	＜0.01
20	8.845_580.32663	C31 H45 N6 O3 P	580.33	45.94	＜0.01
21	7.742_532.32698	C30 H49 N2 O2 P S	532.33	0.029	＜0.01
22	5.287_610.18947	C28 H34 O15	610.19	0.029	＜0.01
23	4.728_216.14763	C10 H20 N2 O3	216.15	0.028	＜0.01
24	11.655_178.06329	C10 H10 O3	178.06	0.027	＜0.01
25	9.172_428.13203	C17 H26 O11	428.13	0.026	＜0.01
26	8.668_523.24254	C27 H43 N O3 P2 S	523.24	0.026	＜0.01
27	7.195_464.16859	C24 H34 O3 P2 S	464.17	0.025	＜0.01
28	9.489_479.21605	C18 H34 N5 O8 P	479.22	0.024	＜0.01
29	10.675_621.24215	C29 H40 N3 O10 P	621.24	0.024	＜0.01
30	8.744_478.18432	C24 H30 O10	478.18	0.019	＜0.01
31	8.744_342.13142	C16 H22 O8	342.13	0.019	＜0.01
32	8.744_523.24252	C25 H38 N3 O7 P	523.24	0.015	＜0.01
33	8.744_180.07890	C10 H12 O3	180.08	0.015	＜0.01
34	10.754_361.18891	C20 H27 N O5	361.19	0.014	＜0.01
35	8.744_316.13102	C18 H20 O5	316.13	0.011	＜0.01
36	14.071_429.25173	C25 H35 N O5	429.25	0.011	＜0.01
37	9.691_428.13203	C15 H30 N2 O6 P2 S	428.13	0.01	＜0.01
38	14.068_384.19375	C23 H28 O5	384.19	0.009	＜0.01
39	9.691_564.18474	C31 H34 O6 P2	564.18	0.0074	＜0.01
40	8.051_546.34282	C29 H46 N4 O6	546.34	0.0024	＜0.01
Negtive ion
41	9.199_713.34332	C41 H52 N3 O4 P S	713.34	178.97	＜0.01
42	9.199_667.33752	C31 H50 N5 O9 P	667.34	173.22	＜0.01
43	7.111_491.31043	C23 H46 N3 O6 P	491.31	136.5	＜0.01
44	0.719_263.90865	C H N2 O10 P S	263.91	112.79	＜0.01
45	8.857_580.32537	C24 H48 N6 O8 S	580.33	101.09	＜0.01
46	0.722_347.86152	C5 H7 N2 O2 P3 S4	347.86	88.3	＜0.01
47	9.199_759.34956	C42 H54 N3 O6 P S	759.35	82.04	＜0.01
48	0.718_279.88667	C H3 N2 O7 P3 S	279.89	77.99	＜0.01
49	0.722_399.85871	C5 H7 Cl N2 O7 P2 S3	399.86	71.67	＜0.01
50	0.718_301.85577	C2 H8 O3 P2 S5	301.86	68.83	＜0.01
51	0.719_217.90347	/	217.9	66.3	＜0.01
52	0.722_415.83598	C4 H8 Cl N4 O3 P3 S4	415.85	61.79	＜0.01
53	7.76_500.31964	C20 H50 N6 O2 P2 S	500.32	58.34	＜0.01
54	3.794_942.22780	C35 H53 N4 O18 P3 S	942.23	54.93	＜0.01
55	5.971_672.26261	C34 H47 N2 O6 P3	672.26	49.28	＜0.01
56	8.933_653.32133	C30 H48 N5 O9 P	653.32	48.5	＜0.01
57	0.772_174.11135	C6 H14 N4 O2	174.11	47.8	＜0.01
58	9.028_594.34098	C33 H46 N4 O6	594.34	44.5	＜0.01
59	6.566_491.14144	C23 H25 N O11	491.14	43.36	＜0.01
60	0.722_529.81592	C10 H5 Cl N6 O4 P2 S5	529.82	42.26	＜0.01
61	12.238_370.17709	C18 H22 N6 O3	370.18	0.022	＜0.01
62	7.752_532.32445	C27 H48 O10	532.32	0.02	＜0.01
63	9.339_698.22180	C33 H41 N4 O7 P3	698.22	0.019	＜0.01
64	4.696_282.07649	C10 H18 O7 S	282.08	0.019	＜0.01
65	8.746_928.33692	C57 H53 O10 P	928.34	0.017	＜0.01
66	8.749_541.17792	C19 H31 N3 O15	541.18	0.017	＜0.01
67	9.192_820.38891	C37 H65 N4 O10 P S2	820.39	0.017	＜0.01
68	8.672_541.17792	C22 H34 N5 O5 P3	541.18	0.017	＜0.01
69	8.674_524.18795	C21 H28 N6 O10	524.19	0.016	＜0.01
70	6.301_494.14109	C21 H27 N4 O6 P S	494.14	0.016	＜0.01
71	8.748_524.18792	C21 H28 N6 O10	524.19	0.016	＜0.01
72	8.749_478.18245	C24 H30 O10	478.18	0.015	＜0.01
73	8.746_478.18515	C23 H31 N2 O7 P	478.19	0.015	＜0.01
74	10.757_316.13020	C18 H20 O5	316.13	0.014	＜0.01
75	11.942_452.14600	C18 H29 O11 P	452.15	0.013	＜0.01
76	9.201_524.18791	C23 H28 Cl F N4 O4	524.19	0.013	＜0.01
77	9.699_564.18369	C23 H28 N6 O11	564.18	0.01	＜0.01
78	8.063_546.33991	C29 H46 N4 O6	546.34	0.01	＜0.01
79	14.066_384.19294	C16 H33 O8 P	384.19	0.0062	＜0.01
80	8.749_820.38894	C40 H63 N4 O8 P3	820.39	0.0055	＜0.01
